# Supplementary material for: Real-World Comparison of Biosimilar Ranibizumab (Ranieyes) and Innovator Ranibizumab (Lucentis/Accentrix) Across Multiple Retinal Vascular Diseases (The BRIO Study)
Source: Pharmaceuticals (Basel). 2026 May 11;19(5):747. doi: 10.3390/ph19050747 (PMC13210171; doi:10.3390/ph19050747)
Supplement: Supplementary file 1 [file pharmaceuticals-19-00747-s001.zip]

Archive with 1 entries (1 files):
- pharmaceuticals-4243452-supplementary.pdf
